# Supplementary material for: Identification and functional analysis of Wall-Associated Kinase genes in Nicotiana tabacum
Source: Front Plant Sci. 2025 Feb 5;16:1543437. doi: 10.3389/fpls.2025.1543437 (PMC11835679; doi:10.3389/fpls.2025.1543437)
Supplement: Supplementary file 3 [file Table1.xlsx]

## Sheet: Sheet1
Table S1. Primers used in this study.
Primer name	Forward primer (5'-3')	Reverse primer (5'-3')
qRT-PCR-NtWAK3	TCGGATCAACTGCCTTAGCG	TGCCCGAAAAGTACCTCGTT
qRT-PCR-NtWAK8	CCCCACTGTCTGCATGAGTT	CCGAGATCCTGCAAACCCTT
qRT-PCR-NtWAK11	TTACTGGGCGTATCAGCACG	ATCGATGGCCTTACTGCTGG
qRT-PCR-NtWAK14	TTCATCAACATGGGTCGCCA	TCCACTAATGGGCTCATCGC
qRT-PCR-NtWAK16	TCGTTTCCCCTTCAGGCTTC	GCGTAATCTCCTGAGACGCA
qRT-PCR-NtWAK20	TCACAGCAGGTTATTGGGGC	TCGGATTTGACCAACGGAGT
qRT-PCR-NtWAK23	CGCCATTAATGCAGGGTTCG	TGCGCACTTCAGTGTCAGAT
qRT-PCR-NtWAK29	TATACATGCACGTGCCCTCC	TTGACGGGCTTCTCCAACAA
qRT-PCR-NtWAK32	TTTTGCAGCTGAATGGACGC	CCAGGAGAACAACCGCATCT
qRT-PCR-NtWAK33	GGTGAAGCTACTCGGCTGTT	GATTCTCAAACGCGTGCTCC
qRT-PCR-NtWAK36	AACTCGGGGATTCAGCAAGG	TTATTGCAAAGCAACCCGGC
qRT-PCR-NtWAK41	GGGATTGGTTGCTGTCAAGC	TGATGCACCCCGAAACGTAA
NtActin	TGGTTAAGGCTGGATTTGCT	TGCATCCTTTGACCCATAC
NtWAK11-2300	AGCATGAATCTTGGACTTCTAGCCAACAATGGTTATGT	GCTCACCATGAGCTCGAATTCTAAAATAGCAGATGCTTC
NtWAK32-2300	AGCATGAATCTTGGACTTCTATGCAATTGGTAAAGAAG	GCTCACCATGAGCTCGAATTCTTATGAGACTTTAGGTGA
NtWAK41-2300	AGCATGAATCTTGGACTTCTATGGCTTTCCTTTGCCTA	GCTCACCATGAGCTCGAATTCTCACATGGGATGAGAGGA
