# Supplementary material for: Identification and functional analysis of Wall-Associated Kinase genes in Nicotiana tabacum
Source: Front Plant Sci. 2025 Feb 5;16:1543437. doi: 10.3389/fpls.2025.1543437 (PMC11835679; doi:10.3389/fpls.2025.1543437)
Supplement: Supplementary file 4 [file Table2.xlsx]

## Sheet: Sheet1
Table S2. The information of the WAK gene family in Nicotiana tabacum.
Gene name	Locus ID	Chromosomes	Location	Strand	CDS (bp)	Protein length (aa)	MW (kDa)	pI
NtWAK1	Nitab4.5_0002744g0020	Nt03	70388255-70391683	Plus	2232	743	82.38	8.06
NtWAK2	Nitab4.5_0006493g0010	Nt04	11268598-11276388	Minus	2802	933	104.65	5.96
NtWAK3	Nitab4.5_0000714g0030	Nt04	45377034-45379115	Plus	1908	635	71.28	8.49
NtWAK4	Nitab4.5_0000714g0050	Nt04	45400228-45402738	Plus	1875	624	69.46	8
NtWAK5	Nitab4.5_0001671g0140	Nt09	5184647-5188758	Plus	1884	627	69.97	8.77
NtWAK6	Nitab4.5_0002425g0010	Nt10	19816183-19825072	Minus	1980	659	73.52	6.45
NtWAK7	Nitab4.5_0007908g0040	Nt10	21462690-21466420	Plus	2184	727	80.11	6.05
NtWAK8	Nitab4.5_0007908g0020	Nt10	21480187-21485200	Plus	2412	803	88.6	6.07
NtWAK9	Nitab4.5_0000375g0080	Nt13	11507498-11511335	Minus	2091	696	77.15	5.55
NtWAK10	Nitab4.5_0000208g0400	Nt15	7295236-7303376	Plus	2790	929	103.78	5.73
NtWAK11	Nitab4.5_0000208g0410	Nt15	7304482-7306840	Minus	1965	654	72.91	7.96
NtWAK12	Nitab4.5_0000108g0090	Nt17	142085285-142093356	Minus	1791	596	67.43	6.96
NtWAK13	Nitab4.5_0000753g0150	Nt17	213345122-213362541	Plus	3330	1109	121	5.91
NtWAK14	Nitab4.5_0006299g0010	Nt18	90167320-90170123	Minus	2214	737	81.3	7.16
NtWAK15	Nitab4.5_0001151g0060	Nt18	102253529-102264388	Minus	957	318	35.82	6.89
NtWAK16	Nitab4.5_0000023g0380	Nt19	11925103-11927542	Plus	1800	599	67.14	5.74
NtWAK17	Nitab4.5_0000023g0740	Nt19	13009458-13011938	Minus	1815	604	68.5	6.68
NtWAK18	Nitab4.5_0001536g0020	Nt20	95392005-95400509	Plus	2901	966	108.49	6.01
NtWAK19	Nitab4.5_0001536g0030	Nt20	95401190-95403737	Minus	1695	564	62.81	8.64
NtWAK20	Nitab4.5_0000825g0090	Nt22	155934113-155936291	Plus	1527	508	null	null
NtWAK21	Nitab4.5_0000444g0090	Nt24	31997243-32001291	Minus	2142	713	80.13	8.19
NtWAK22	Nitab4.5_0000444g0110	Nt24	32077865-32088077	Plus	4536	1511	168.36	6.9
NtWAK23	Nitab4.5_0003514g0020	Nt24	36925387-36929702	Plus	2061	686	77.2	7.7
NtWAK24	Nitab4.5_0000694g0050	Nt24	114186241-114216999	Minus	7305	2434	274.48	6.38
NtWAK25	Nitab4.5_0000261g0160	Nitab4.5_0000261	489862-493660	Minus	2154	717	78.96	6.01
NtWAK26	Nitab4.5_0000261g0230	Nitab4.5_0000261	1052841-1057784	Plus	1770	589	64.66	6.17
NtWAK27	Nitab4.5_0000261g0270	Nitab4.5_0000261	1139712-1149546	Plus	2439	812	89.66	6.54
NtWAK28	Nitab4.5_0000261g0260	Nitab4.5_0000261	1220842-1226349	Plus	2469	822	90.46	6.12
NtWAK29	Nitab4.5_0000453g0150	Nitab4.5_0000453	747693-751371	Plus	2265	754	83.94	6.28
NtWAK30	Nitab4.5_0001747g0070	Nitab4.5_0001747	421897-424322	Plus	1815	604	68.05	6.06
NtWAK31	Nitab4.5_0002112g0030	Nitab4.5_0002112	8323-17113	Minus	4008	1335	150.7	6.22
NtWAK32	Nitab4.5_0002275g0020	Nitab4.5_0002275	28071-30626	Plus	2280	759	84.55	8.64
NtWAK33	Nitab4.5_0003379g0080	Nitab4.5_0003379	106484-109308	Minus	2100	699	77.16	7.92
NtWAK34	Nitab4.5_0003652g0020	Nitab4.5_0003652	114367-125342	Plus	2868	955	105.13	5.53
NtWAK35	Nitab4.5_0003804g0010	Nitab4.5_0003804	130511-132985	Plus	1893	630	68.29	5.72
NtWAK36	Nitab4.5_0006282g0060	Nitab4.5_0006282	142219-145069	Minus	2172	723	80.097	8.32
NtWAK37	Nitab4.5_0006709g0030	Nitab4.5_0006709	61486-78170	Plus	3570	1189	132.24	5.68
NtWAK38	Nitab4.5_0006938g0020	Nitab4.5_0006938	114203-116613	Plus	1815	604	67.58	5.56
NtWAK39	Nitab4.5_0008832g0030	Nitab4.5_0008832	16723-27091	Minus	2310	769	85.64	5.93
NtWAK40	Nitab4.5_0009785g0050	Nitab4.5_0009785	13629-17590	Minus	2157	718	79.2	5.95
NtWAK41	Nitab4.5_0009785g0040	Nitab4.5_0009785	48862-52717	Minus	2274	757	83.82	6.28
NtWAK42	Nitab4.5_0010990g0010	Nitab4.5_0010990	15087-22031	Plus	2469	822	90.32	5.9
NtWAK43	Nitab4.5_0010990g0020	Nitab4.5_0010990	22753-27839	Minus	2058	685	75.75	6.33
NtWAK44	Nitab4.5_0016580g0010	Nitab4.5_0016580	2615-4688	Plus	1899	632	70.81	8.26
