# Supplementary material for: Identification and functional analysis of Wall-Associated Kinase genes in Nicotiana tabacum
Source: Front Plant Sci. 2025 Feb 5;16:1543437. doi: 10.3389/fpls.2025.1543437 (PMC11835679; doi:10.3389/fpls.2025.1543437)
Supplement: Supplementary file 5 [file Table3.xlsx]

## Sheet: Sheet1
Table S3. Cis-acting elements in the promoters of NtWAK genes.
	plant growth and development							phytohormone responses							stress responses
	zein metabolism regulation	circadian control	endosperm expression	seed-specific regulation	flavonoid biosynthetic genes regulation	differentiation of the palisade mesophyll cells	meristem expression	SA	MeJA		ABA	GA			drought	low-temperature	anaerobic induction	anoxic specific inducibility	defense and stress responsiveness
	O2-site	circadian	GCN4_motif	RY-element	MBSI	HD-Zip 1	CAT-box	TCA-element	CGTCA-motif	TGACG-motif	ABRE	GARE-motif	P-box	TATC-box	MBS	LTR	ARE	GC-motif	TC-rich repeats
NtWAK1			1						2	2	4			1			3		1
NtWAK2							1		3	3	1	1			2		2
NtWAK3	1	2							2	2	1				1				1
NtWAK4									4	4						1	5	1
NtWAK5			1					1	1	1	5					1	2
NtWAK6			1								3		1			1	4		2
NtWAK7							4		3	3					1		1		1
NtWAK8			1				1								2	1	2
NtWAK9		1						2			3				1
NtWAK10									2	2	4						3
NtWAK11											1		1		2		2		1
NtWAK12	1						1	1							1			1	1
NtWAK13							2	1	1	1	2		1			1
NtWAK14	1				1			3	3	3	4				1		1		1
NtWAK15			1				1				2	1		2	2		1
NtWAK16											2	1	1	1	1		5		2
NtWAK17							1				2				2	1	5
NtWAK18	1								1	1	2		1				3
NtWAK19	1						1	1	1	1	1	1		1	1	1	2	1
NtWAK20							1	1							2	1	3
NtWAK21			2								1	1	1		1	1	3
NtWAK22			1					1	1	1	1						6
NtWAK23								2	2	2	1		2		1		1
NtWAK24			1				1	1	1	1	4				1	1
NtWAK25	1				1		1				2	1			1	4			1
NtWAK26		1	1				1	1	1	1	1				2	3	2		1
NtWAK27	2						1		2	2	4				1		1		1
NtWAK28											1			1		1	3
NtWAK29		1						1	2	2	3					3	1
NtWAK30		1						1				1		1	1		3
NtWAK31								1								1
NtWAK32	1		1	1							2	1	2			1	3
NtWAK33	1								1	1	2	1	1		3		4		1
NtWAK34	1	1					2				1	1				2	2		1
NtWAK35							1	2	3	3							3
NtWAK36	1						1	1	5	5	3		1		1	1			1
NtWAK37	1					1			2	2	1				1	1	2
NtWAK38			1						3	3			1			1	2	1	1
NtWAK39	1	1						2	1	1	3						1	1
NtWAK40							1	2	1	1	4				1	1	1
NtWAK41								2			3					4	1
NtWAK42									1	1							2	1	1
NtWAK43								1	1	1	2				2				1
NtWAK44		2					1		1	1	1		1		1				2
